# Supplementary material for: Neural signatures of hyperdirect pathway activity in Parkinson’s disease
Source: Nat Commun. 2021 Aug 31;12:5185. doi: 10.1038/s41467-021-25366-0 (PMC8408177; doi:10.1038/s41467-021-25366-0)
Supplement: Supplementary file 3 — Source Data [file 41467_2021_25366_MOESM3_ESM.xls]

## Sheet: Figure 2
UCL_STN_ON	UCL_STN_ON_se	UCL_STN_OFF	UCL_STN_OFF_se	UCL_GPI_ON	UCL_GPI_ON_se	SHANGHAI_STN_ON	SHANGHAI_STN_ON_se	SHANGHAI_GPI_ON	SHANGHAI_GPI_ON_se
0.115506	0.0399571	-0.00191241	0.0355398	0.150969	0.0370968	0.0504192	0.0249504	0.0512932	0.0252224
0.128757	0.040401	-0.029917	0.0372163	0.194957	0.0381259	0.0658437	0.0245731	0.0695805	0.0221876
0.229899	0.0387041	0.0624798	0.0397002	0.278298	0.0302646	0.112452	0.0335369	0.120694	0.0229679
0.316255	0.0383373	0.19235	0.042906	0.307643	0.0259818	0.211964	0.0338041	0.201717	0.0326489
0.317476	0.039557	0.221551	0.0425744	0.227505	0.0295881	0.269668	0.0362846	0.216129	0.029481
0.207362	0.039096	0.140698	0.0402321	0.152171	0.0280698	0.287705	0.0449685	0.149211	0.0180171
0.104685	0.0263195	0.0913026	0.0279883	0.114301	0.0238844	0.246562	0.0549232	0.0683549	0.0159258
0.0880421	0.0280984	0.102766	0.0284703	0.115674	0.0230859	0.180473	0.0509925	0.017089	0.0129415
0.0522321	0.0275466	0.115989	0.0349325	0.125398	0.02518	0.098059	0.0334137	0.00239927	0.0104184
-0.00930903	0.0168001	0.123938	0.0403314	0.119262	0.0285097	0.0527626	0.0249645	0.00152422	0.0113876
-0.00308908	0.0135456	0.145005	0.0507055	0.128337	0.0285011	0.0450527	0.0225068	0.0287867	0.010936
0.0344521	0.0266312	0.14829	0.0516202	0.122181	0.0318456	0.0510302	0.0213203	0.0424088	0.00992101
0.0350427	0.022729	0.147264	0.041567	0.103051	0.0344787	0.0668546	0.0210939	0.0233323	0.00955345
0.00323081	0.0156466	0.139452	0.0376669	0.0966301	0.0355497	0.0760662	0.0207699	0.0241026	0.00933505
0.0228897	0.0194859	0.154865	0.041267	0.0965101	0.0367813	0.0813511	0.0206298	0.0336179	0.010694
0.0360026	0.0209579	0.167683	0.0429292	0.0954154	0.0365252	0.108075	0.0196425	0.0320477	0.0123934
0.0396006	0.0225023	0.136127	0.041275	0.0886568	0.0319188	0.126626	0.0203634	0.0430618	0.0149648
0.0539043	0.0237541	0.134918	0.0404468	0.0750759	0.0298319	0.145085	0.0242005	0.0582802	0.0178517
0.0732762	0.0252763	0.166352	0.0415612	0.0553089	0.0303344	0.173893	0.0262726	0.0937822	0.0243962
0.134076	0.0301362	0.200131	0.046312	0.0402033	0.0289081	0.215641	0.0331353	0.134407	0.0330696
0.170816	0.0375375	0.220855	0.0471393	0.0166285	0.0227794	0.262457	0.0478952	0.161166	0.0365376
0.198024	0.0415553	0.243497	0.0471838	-0.0123687	0.0176244	0.277111	0.0568778	0.171828	0.0362167
0.202453	0.0416038	0.236821	0.0437464	-0.0309256	0.0129996	0.26471	0.0536658	0.176258	0.0369511
0.172907	0.0380279	0.207444	0.0406095	-0.0474782	0.0103798	0.21683	0.0495	0.179544	0.0397369
0.138715	0.0384093	0.160759	0.0383677	-0.0563807	0.0103672	0.171482	0.045486	0.182509	0.0406923
0.106935	0.0376505	0.129125	0.0380791	-0.0769022	0.00996708	0.128669	0.0380975	0.188261	0.0379542
0.0826517	0.0318234	0.106195	0.0385671	-0.0692909	0.00853569	0.0857957	0.0325846	0.174159	0.0325056
0.0608924	0.0254017	0.0716041	0.0326063	-0.0591427	0.00674101	0.0476708	0.0303603	0.148389	0.0277711
0.0249913	0.0187949	0.0293679	0.0241837	-0.0586176	0.00683748	0.0126651	0.0275909	0.105909	0.0217766
0.00539126	0.0163157	0.00516665	0.0192905	-0.0618823	0.00810225	0.00152057	0.0209853	0.0556756	0.0154796
-0.00710506	0.013655	-0.0236777	0.0158725	-0.0446234	0.00759641	-0.0114534	0.0164631	0.0325222	0.014213
-0.00888662	0.0128326	-0.037858	0.0131581	-0.034286	0.00763524	-0.0213865	0.0130317	0.0176824	0.012692
-0.00473957	0.012579	-0.046083	0.0128668	-0.0389202	0.00909376	-0.0346368	0.0120429	0.0030567	0.0111033
-0.00330337	0.0128778	-0.0497572	0.0126621	-0.0391936	0.00785991	0.00720921	0.0211642	0.0112894	0.0127127
-0.0134933	0.0120919	-0.0540269	0.0112957	-0.0392794	0.00624759	0.018088	0.0220048	0.00600048	0.0109548
-0.00631842	0.0115859	-0.040605	0.0102422	-0.0294795	0.00665441	-0.00802035	0.0110094	-0.00924425	0.00884973
-0.00496649	0.0102731	-0.0317261	0.00984682	-0.0225643	0.00633005	-0.00197405	0.010938	-0.00464523	0.0103821
-0.00478781	0.00860389	-0.0336195	0.0104057	-0.0198342	0.00651467	-0.00133714	0.0121311	0.000856541	0.0115125
-0.00608785	0.00825935	-0.0290126	0.00867468	-0.0168734	0.00770927	0.00520035	0.0154587	-0.000447184	0.0101753
-0.00666734	0.00716267	-0.0159056	0.0087617	-0.0122678	0.00600044	0.0189141	0.0136884	-0.00856722	0.00709534
0.00158736	0.00629033	-0.00923609	0.00808838	-0.00157237	0.00647764

## Sheet: Figure 3
Frequency	SMA_STN_ON_coherence	SMA_GP_ON_cohernece	SMA_STN_OFF_coherence	M1_STN_ON_coherence	M1_GP_ON_cohernece	M1_STN_OFF_coherence
5.85938	0.0546961	0.0278684	0.060826	0.0594448	0.0376006	0.0566911
7.03125	0.0377224	0.0318206	0.0487787	0.0539084	0.0314692	0.0454534
7.91016	0.0335341	0.0346298	0.0404757	0.0507869	0.029163	0.0437116
9.08203	0.0344061	0.0297914	0.0377687	0.0558448	0.0272936	0.0460506
9.96094	0.0389491	0.034677	0.0413512	0.0576282	0.0286034	0.0510125
11.1328	0.042479	0.0460209	0.0393059	0.0616932	0.0342974	0.0486988
12.0117	0.0469588	0.0487799	0.0426034	0.066259	0.0403627	0.0475378
12.8906	0.0557055	0.0436347	0.045804	0.0623004	0.0361805	0.0455423
14.0625	0.0501739	0.0457241	0.0451186	0.0500699	0.0361389	0.0370012
14.9414	0.0497832	0.056366	0.0504721	0.0500574	0.0445539	0.0382288
16.1133	0.0539845	0.0654244	0.0559034	0.0483408	0.0502189	0.0431436
16.9922	0.0603125	0.0675209	0.0635753	0.0501191	0.051356	0.0495071
17.8711	0.0643872	0.0727806	0.0669289	0.0543129	0.054471	0.052022
19.043	0.0672063	0.0775082	0.0744925	0.0574849	0.0560822	0.0551495
19.9219	0.0718935	0.0813073	0.0791646	0.0636178	0.0568265	0.0597907
21.0938	0.0796221	0.0779368	0.085533	0.0706027	0.0537266	0.0658941
21.9727	0.0842381	0.0788422	0.0904114	0.0757473	0.0542422	0.0668752
23.1445	0.0872332	0.0700247	0.0914752	0.0801477	0.0512332	0.0720184
24.0234	0.0928543	0.0594681	0.0904423	0.0812522	0.0474704	0.0727483
24.9023	0.0930327	0.0582681	0.0961029	0.0832647	0.0435889	0.0803525
26.0742	0.0921567	0.0534782	0.0993747	0.0838566	0.0402689	0.0833843
26.9531	0.0915379	0.0455844	0.103808	0.0824247	0.0343888	0.0873039
28.125	0.0918708	0.0415741	0.103407	0.0844124	0.0361629	0.085025
29.0039	0.0913249	0.0369402	0.101769	0.0816296	0.0379205	0.0818555
29.8828	0.0842399	0.0329958	0.0973867	0.0747605	0.0314182	0.0737812
31.0547	0.0684495	0.0266171	0.085582	0.0668356	0.0291548	0.0632947
31.9336	0.0639091	0.0289061	0.0707418	0.0612777	0.0273983	0.0533747
33.1055	0.0559565	0.0283603	0.0562136	0.0561564	0.027612	0.0443841
33.9844	0.04907	0.0287884	0.0457099	0.0501694	0.0271425	0.0374269
34.8633	0.0460681	0.0285636	0.0407615	0.0439198	0.0263772	0.0356131
36.0352	0.0429265	0.023069	0.0388499	0.0381643	0.0244479	0.0330923
36.9141	0.0405357	0.024253	0.037793	0.0383914	0.0231031	0.0339469
38.0859	0.0365439	0.0224927	0.0324985	0.0380057	0.0213065	0.0316378
38.9648	0.0342702	0.0207106	0.0340176	0.0352879	0.0215582	0.0320492
40.1367	0.0334294	0.022273	0.0334382	0.0348941	0.0232011	0.0305057
41.0156	0.0270963	0.0240356	0.0295913	0.0342685	0.0236784	0.0317984
41.8945	0.0268978	0.0219628	0.035187	0.0332978	0.0246473	0.0328964
43.0664	0.0265347	0.0225524	0.031266	0.0272958	0.0217259	0.0330883
43.9453	0.0276324	0.0221395	0.029742	0.0289545	0.021649	0.0344155
45.1172	0.0306124	0.0228129	0.0330825	0.0317322	0.0212556	0.0374871

## Sheet: Figure 4
SMA_STN_ON_coherence	SMA_GP_ON_cohernece	M1_STN_ON_coherence	M1_GP_ON_cohernece
0.0626438	0.040074	0.0588808	0.0366394
0.049258	0.0394421	0.0455902	0.0409332
0.0491478	0.0401017	0.0508619	0.0427659
0.0507661	0.0411888	0.0547224	0.0438719
0.0515673	0.0458797	0.0562779	0.0463389
0.0547228	0.0525155	0.059346	0.0493283
0.0553979	0.0481632	0.0603545	0.0478035
0.0553795	0.0454631	0.0634691	0.0443586
0.052516	0.0364944	0.061559	0.0374246
0.0505699	0.0298947	0.0595392	0.0323663
0.0522129	0.0282484	0.0626257	0.0315094
0.0547054	0.0299	0.0592864	0.0324863
0.0569811	0.0261203	0.0574973	0.0291243
0.0631878	0.0290832	0.0597928	0.0294338
0.0665085	0.0311515	0.0634387	0.0309895
0.0667761	0.0358293	0.0631341	0.0350846
0.0707349	0.0378051	0.0670603	0.034902
0.071545	0.0429565	0.0661935	0.038894
0.0720089	0.0470558	0.0666198	0.0427934
0.0706344	0.0515421	0.0647562	0.0461269
0.0706575	0.0545004	0.0651096	0.0468025
0.0664323	0.0552355	0.0614354	0.0460768
0.0634944	0.0573248	0.0583488	0.0450505
0.0579849	0.0593031	0.054723	0.044156
0.0544902	0.0581649	0.0531351	0.0434866
0.0479736	0.0570018	0.0482084	0.0414177
0.0399764	0.054776	0.0413856	0.0413298
0.0350176	0.051566	0.0362489	0.0394402
0.0306538	0.0480833	0.0337917	0.036374
0.0290764	0.0399898	0.0312063	0.0312358
0.0267951	0.0338858	0.0295853	0.0281006
0.027512	0.030013	0.0293696	0.0239006
0.0295653	0.0263049	0.0297047	0.0218404
0.0297796	0.0256646	0.0299149	0.0223222
0.0285895	0.0265801	0.0290269	0.0231722
0.0251702	0.0254164	0.0270476	0.0221033
0.0256761	0.025194	0.0270095	0.0235372
0.0235589	0.0242426	0.026642	0.0254431
0.0232197	0.0230546	0.0269358	0.0249163
0.0254188	0.0262666	0.028505	0.029827

## Sheet: Figure 5
Figure 5A	UCL_HB_SMA_STN_ON	UCL_HB_STN_SMA_ON	UCL_LB_SMA_STN_ON	UCL_LB_STN_SMA_ON	UCL_HB_M1_STN_ON	UCL_HB_STN_M1_ON	UCL_LB_M1_STN_ON	UCL_LB_STN_M1_ON
	0.000711372	-0.000404139	0.000227919	0.000376564	0.000988485	-0.00122854	-1.11861e-05	0.000125599
	-0.000275419	-0.00031245	-0.000682709	0.000623291	-0.000111589	-0.00109125	-0.00189375	-0.00011613
	0.0416737	-0.0423411	0.00670623	-0.00420757	0.0455392	-0.0415512	-0.011672	0.00906647
	0.0353625	-0.0437501	0.000293682	-0.000488812	0.0153136	-0.0183689	-0.000825067	0.000751483
	0.0123529	-0.00269406	-0.000708513	0.00109839	-0.0013995	0.000122572	0.00105175	0.00479459
	0.00211083	-0.00377073	-0.000364713	-0.000665247	0.00235984	-0.00255883	0.00109272	-0.00294839
	0.000171207	9.59122e-05	0.00340916	-0.00315074	7.14392e-05	0.00112956	0.00124571	0.000759078
	0.00368894	-0.00130074	0.000557336	-0.0004364	0.0169415	-0.0129601	0.00231242	-0.00397548
	0.00666239	-0.00826419	0.000454803	-0.000676781	0.00181674	-0.0021426	0.00125108	-0.000580949
	0.0429712	-0.0632725	0.00590013	-0.00330555	0.0175378	-0.027614	0.00158615	-0.000861927
	0.00894446	-0.0118715	0.000473029	0.000701981	1.12592e-05	0.00248783	-0.000321789	-0.000143184
	0.00247769	-0.0035892	0.000153021	-0.00013775	-0.000427147	0.000108522	0.00012753	5.71689e-05
	-0.00137085	0.00181599	0.000323454	0.000289178	0.000482817	-0.00103618	-0.00408344	-0.000866967
	-8.58458e-05	-0.000644354	-0.000454436	0.000225423	0.00238054	-0.00356387	-0.000311119	-3.69221e-05
	0.0558915	-0.0726079	0.00538001	-0.00233565	0.0212461	-0.0401688	0.00136791	-0.00118894
	0.00897033	-0.0152422	0.00497556	-0.00114443	0.00999839	-0.0233059	0.00864667	-0.00246756
	-3.07577e-05	0.000117765	0.00152452	-0.0038312	0.000826811	-0.00012759	-0.0041907	0.00195559
	0.01428	-0.0119858	0.00942873	-0.00613498	0.0255701	-0.0267953	0.0175065	-0.0214387
	0.000509174	-0.000984016	-5.4482e-05	-0.00050892	0.00676129	-0.00376284	-0.000270115	0.000752983
	0.0109713	-0.0116144	-0.000145436	4.25241e-05	-0.00142272	0.000756643	-0.00661548	0.00272743
	0.00405125	-0.00818348	0.0018219	-0.00114963	0.00502837	-0.00722359	0.00234171	-0.00372301
	-0.000897204	0.00103091	0.000661881	-0.000422589	-0.00200629	0.000612652	0.000795997	0.000697969
	0.0160338	-0.0100586	0.00472372	-0.000233769	0.015345	-0.0234629	0.0140659	-0.0069323
	0.00318117	-0.000915109	0.000782563	-0.0100106	-0.000283169	-0.000551116	-0.00243585	-0.000320317
	0.00156866	-0.00149421	1.77337e-05	-0.00222826	0.00100636	-0.000779616	-0.0012719	0.000416546
	0.0207826	-0.0251426	-0.00179823	0.00455794	-2.33092e-05	-0.00214995	-0.000531722	0.000920391
	0.00925093	-0.0117683	0.00452305	-0.00416219	0.0118317	-0.0221329	0.00680642	-0.00383993
	-0.000496852	-9.19209e-05	-0.00140194	0.00128858	-0.000101714	0.00171396	0.00196509	0.00159667
	0.00315715	-0.0033207	0.00577152	-0.00577884	0.000383313	-0.0020454	-0.00210848	0.00137624
	0.0048387	-0.000552622	-0.00213735	0.00261132	0.0032699	-0.00209568	0.00429284	-0.00280714
	0.0169243	-0.0129781	-0.000653948	-0.000160778	-0.0009382	0.000804832	-0.000451073	-0.000168021
	0.0250966	-0.0216546	-0.0086348	0.00889773	-0.00111658	-0.000991895	-0.00119408	0.00119068
Figure 5B	UCL_HB_SMA_STN_OFF	UCL_HB_STN_SMA_OFF	UCL_LB_SMA_STN_OFF	UCL_LB_STN_SMA_OFF	UCL_HB_M1_STN_OFF	UCL_HB_STN_M1_OFF	UCL_LB_M1_STN_OFF	UCL_LB_STN_M1_OFF
	0.00369247	-0.00657306	0.00392169	-0.00230014	-0.00181652	0.00154937	0.000151732	-0.000128945
	0.000555258	4.51724e-05	0.000105081	0.00183016	0.00119929	-0.000386731	0.000654637	4.76601e-05
	0.0553053	-0.0600207	0.0143119	0.00157683	0.000494794	-0.00181226	0.00890656	-0.00342757
	0.00727232	-0.0061285	-0.00172655	0.00172619	0.00170248	-0.0022585	0.00561843	-0.000579908
	-0.000564641	0.000540102	0.000413905	-8.71866e-05	-0.000825978	0.000416285	0.000939214	0.000803984
	-0.000337511	3.1311e-05	0.000709011	-0.000817258	0.00456704	-0.00757622	0.000855763	-0.000196853
	0.0011461	-6.63682e-05	0.00110405	-0.000215124	-0.000402386	0.000516224	0.00518312	-0.00337725
	0.0123966	-0.00742724	-0.00492996	-0.0100179	0.00339069	0.00476532	0.000354029	0.00105628
	0.00459538	-0.00771615	0.00356564	-0.00238942	0.00544967	-0.00433084	0.00211364	-0.000144492
	0.013914	-0.0320872	-0.000446991	-0.000500419	0.012114	-0.0237225	-0.00107815	0.0022234
	0.00171904	-0.000769113	0.00458839	-0.0023258	-0.00133095	0.000377792	0.000700545	-0.000117009
	0.00105024	-0.000972323	-0.000788796	-0.00018414	0.00321553	-0.00273979	-0.000355633	-0.000383386
	-0.000700179	-4.47509e-05	-0.00051478	-0.00244479	0.00028051	0.000596297	0.00124648	-9.11763e-05
	0.000949391	-0.0058335	0.000968008	4.26829e-05	4.92922e-05	0.00016032	0.000368589	9.12933e-05
	0.0189746	-0.00506493	-0.00116492	0.000314441	0.0191129	-0.0205643	0.000364909	0.00137835
	0.0211755	-0.0281864	0.0149994	-0.0126073	0.00920983	-0.0147294	0.0014122	0.000835934
	-8.69326e-05	0.000479807	-0.000953108	0.000660417	-0.000166139	-0.000585605	-0.00206105	-0.000243147
	0.00634146	-0.0025221	-0.00362991	-0.00614653	0.00838104	-0.00511431	-0.00427827	-0.0138153
	0.00100915	-0.000370709	0.000245607	2.21329e-05	0.0014776	-0.000379061	-0.0001532	0.00154795
	0.0052704	-0.00553099	0.00053628	-0.000184762	-0.000217508	0.000126671	-9.50162e-06	-2.2785e-05
	0.00413796	-0.00289894	0.000986751	-0.000295415	0.00341573	-0.00760942	0.00030816	-0.000734351
	0.00116353	-0.00128065	0.000122315	0.000143928	-0.00304256	-0.000275058	-0.00115001	0.00111926
	0.0375386	-0.05173	0.0228172	-0.0345104	0.0210959	-0.0325814	0.013097	-0.0223759
	0.000894034	0.00103018	0.00123456	-0.00125365	-0.000125761	-0.000391558	0.00310912	-0.00395775
	0.0139624	-0.00354616	-0.00046735	0.000805733	0.0106842	-0.00464357	0.000203264	0.000102744
	0.00475363	-0.00598392	0.00124807	-0.00195727	0.000336214	-0.00140465	-0.000355329	0.00251799
	0.0262644	-0.0326006	0.0121584	-0.0122516	0.00517731	-0.0133392	0.00148389	-0.000375202
	0.00228841	0.000652199	-0.0011105	0.00038471	0.000971791	-0.00127207	-0.00241815	0.00410723
	0.00968698	-0.000977248	0.01797	-0.0406614	0.00199732	-0.00517656	-0.00859328	0.0075476
	0.00461764	-0.00413978	0.00681463	-0.0100634	0.00328244	-0.000549806	0.0038486	-0.00469534
	0.00631281	0.00161744	0.000214338	0.00117677	0.00328941	-0.00151327	-1.59263e-05	0.000267019
	0.0140468	-0.0154405	0.000331335	0.0022973	0.000480739	-0.0010702	-0.000677445	0.00025128
Figure 5C	UCL_HB_SMA_GPi	UCL_HB_GPi_SMA	UCL_LB_SMA_GPi	UCL_LB_GPi_SMA	UCL_HB_M1_GPi	UCL_HB_GPi_M1	UCL_LB_M1_GPi	UCL_LB_GPi_M1
	-0.000535363	-0.00029131	-0.00163061	0.00206856	0.000671494	-6.43136e-05	0.000813712	-0.000608759
	0.000237449	0.000943647	0.00089294	0.00100655	0.00318322	-0.0035506	0.00310612	-0.00104384
	0.000139136	-0.000262463	-0.00121941	0.00147089	0.000508275	-0.00043057	-0.00116801	0.00155314
	0.00123302	-0.000950266	-0.000957635	0.00201984	0.000557764	-0.000262785	-0.00157418	0.00174334
	0.00257427	-0.00291339	-0.000832568	0.0020426	-0.000629834	0.00155128	-0.00110492	-0.000587646
	0.00379987	-0.00305774	0.00130728	-0.00244707	-0.00144861	0.000724923	-0.000323912	0.000195922
	-0.00146545	0.000626915	-0.00256592	0.00207961	-0.00117706	0.000610495	-0.000991829	0.00187899
	0.000173662	0.00088105	-0.000968362	-0.0010824	0.000297846	-0.000346063	-0.00080369	-0.000899142
	0.000831393	-0.0010931	-0.000869647	0.000194863	0.000639213	-0.00107186	-0.000123498	-0.000303433
	-0.000216806	-0.00118916	-0.00192352	0.00160508	-0.00114601	0.000792124	-0.00111007	0.00130397
	-0.0024242	0.0018107	0.000687704	0.0026523	-0.000730846	0.000500784	-9.02557e-06	0.000288904
	0.00227743	-0.000802611	0.00023587	0.000430434	0.00600001	-0.00555105	0.0080343	-0.00647524
	7.90811e-06	-0.000523618	-0.00238032	-0.000237458	0.00018456	-0.000399047	-0.0011503	0.00159238
	0.00764416	-0.00798245	0.00354968	-0.00336329	0.0130904	-0.0155455	0.00251838	-0.00171438
	0.000781923	-0.00134973	0.000775515	0.000470885	-7.04026e-05	0.000170517	-0.000980603	0.00113065
	0.00465639	-0.00431994	0.00536841	-0.00736913	0.00158862	-0.00118126	0.00148791	-0.00258745
	0.000163502	-0.000414352	-0.0008091	0.000581057	-0.00039589	4.13131e-05	-0.00106336	0.00125908
	-0.000427717	4.28342e-05	-0.00035798	0.00078675	0.000294255	-0.000538258	-0.00110599	0.0013986
	0.00510126	-0.00196121	0.00543577	-0.00913997	0.00115837	0.000476807	0.00377337	-0.00835749
	0.00164408	-0.00136733	0.000143376	0.00164127	-0.000618537	0.000226236	-3.28157e-05	4.10022e-05
	0.00886134	-0.00844718	0.00323237	-0.00444077	0.0026308	-0.00407695	-0.0013859	0.00124514
	-0.000544032	0.00087308	-0.000880995	0.00232211	3.19564e-05	0.000126485	-0.00104109	0.00166344
	-1.42548e-05	-0.000107276	-0.0032011	0.00320135	0.000146352	-0.000256046	-0.0031903	0.00346659
	0.000501052	-8.70847e-05	-0.00122423	0.0011505	0.000344894	-0.000254539	-0.00166963	0.00206186
	0.00374882	-0.000866904	0.00496746	-0.00517765	0.00519277	-0.00415648	0.00649141	-0.00800053
	0.000201244	-0.000141911	0.000496262	-0.000602496	-0.000349571	0.000390917	-0.00055658	0.000774717
	0.000220398	0.000702087	0.00221656	-0.00245736	-0.00016281	0.000235957	0.000782255	-0.000738239
Figure 5D	SH_HB_SMA_STN	SH_HB_STN_SMA	SH_LB_SMA_STN	SH_LB_STN_SMA	SH_HB_M1_STN	SH_HB_STN_M1	SH_LB_M1_STN	SH_LB_STN_M1
	-0.00015037	-0.000401168	-0.00678068	0.00778518	-0.000421726	0.000618203	-0.00236415	0.00332732
	-0.000398535	0.000841372	0.000625058	-0.000307476	-0.00110107	0.00113561	-0.000373437	0.000266937
	0.00841313	-0.0114362	-0.000419013	0.000862041	0.00521413	-0.00787571	-0.000339816	-0.000222185
	-0.00109963	0.00112797	-0.00123213	0.00185364	-0.00071136	0.000503309	0.00120124	-0.000666446
	-0.00660515	0.00287059	-0.00340051	0.00457916	0.000567619	0.000578984	0.000486402	-0.00283992
	-8.68738e-05	6.53219e-05	-0.000374143	0.000208233	-0.000142112	-1.63953e-05	-0.00293438	0.00257369
	-1.02996e-05	-0.000273244	-0.00256681	0.00360788	0.000428167	-0.000603188	-0.000426263	0.00109729
	-0.000914742	0.00190796	-0.000323834	0.000202413	0.00145734	0.00237818	0.00402439	-0.000911434
	0.00819584	-0.013627	0.00137455	-0.000835867	0.00951622	-0.0154381	0.000324389	0.000604756
	0.00716517	-0.010329	-0.00181134	0.000697315	0.00817186	-0.0105752	-0.000896609	-7.52338e-05
	2.58051e-05	-0.00242966	-0.000855235	0.00104232	0.000914285	-0.000576234	-0.00292821	0.00224501
	9.89653e-05	0.00042415	0.000100417	0.000133868	0.000174182	5.12538e-05	-0.00070278	0.000189536
	-0.000201558	7.26805e-05	0.00172553	-0.00173466	-0.000824939	0.0006745	0.00107921	0.000700832
	0.00286719	-0.00301303	-0.000821117	0.000720418	-0.00210806	0.00190396	0.00355251	-0.00405285
	0.00854832	-0.0118855	0.00761642	-0.0058665	0.00983293	-0.0133668	0.00492218	-0.00263007
	0.0051642	-0.00547091	-0.00190581	0.00143369	0.00309305	-0.00338486	-0.000362804	0.00028609
	0.00153875	-0.00212388	-0.000582405	0.000581911	0.00241242	-0.00258546	3.02295e-05	-0.000484962
	-0.00019975	0.000509248	-0.00054226	0.000264649	-0.00135444	0.00184839	-2.085e-05	-6.58309e-05
	-0.000908673	0.000760859	-0.00129036	0.00121567	1.95327e-05	-0.000208384	0.00349688	-0.00293401
	-0.000409279	0.00154253	0.00236222	-0.00408724	-0.0012025	0.00136409	0.00444711	-0.005095
	0.00773775	-0.0131591	0.000673101	0.000146773	0.0101717	-0.0177277	0.00249149	-0.00128603
	-0.00111476	0.000894839	0.00163884	-0.000272747	-0.000806793	0.000494173	0.000563035	0.00115105
	-0.000105107	0.000293359	-0.00145013	0.00219697	0.00102397	-0.00105928	-0.00109488	0.00114989
	5.75562e-05	0.000169838	-0.00019397	0.00019219	-0.00052907	0.000601516	-0.00195747	0.00153004
	-0.000201683	6.71118e-05	-0.000965251	0.00050211	-0.000602003	0.00102362	-0.000679011	-0.0012462
	0.00174727	-0.00208294	-0.00208612	0.000352046	0.00220787	-0.00216343	-0.00204013	-0.000303113
	0.00251472	-0.00318641	-0.000160204	0.00105131	0.00717506	-0.00945719	0.00119708	-0.0014876
	0.00481008	-0.00512865	-0.00273981	-0.00160127	0.00704546	-0.00777223	-0.00245068	-0.00234331
	0.00138378	-0.0020237	-0.000960065	0.00264828	0.00064105	-0.00139517	0.000734977	-0.000170332
	-0.0004137	0.000654619	0.000320177	-0.000135584	-7.1588e-05	0.000506206	-2.10927e-05	-4.00336e-05
	-0.00185491	0.00206734	0.00292337	-0.00900048	-0.00150032	0.000738838	0.000167417	-0.00615402
	0.00100078	-0.00110737	-0.00723758	0.00900117	9.05091e-05	-0.000388124	-0.00604441	0.00717686
	0.0177682	-0.0235113	0.00693732	-0.00135874	0.0260443	-0.038493	0.0145599	-0.00659018
	0.00402346	-0.00449398	0.000669079	-0.000571721	0.0051941	-0.00574425	0.00204288	-0.000935127
	0.00255946	-0.00398865	-0.00317504	0.0046071	0.00163747	-0.00278637	-0.00256019	0.00291692
	-8.09356e-05	0.000198305	-0.000306667	0.000250476	-0.000257954	-0.000326857	-0.00477323	0.00412942
Figure 5E	SH_HB_SMA_GPi	SH_HB_GPi_SMA	SH_LB_SMA_GPi	SH_LB_GPi_SMA	SH_HB_M1_GPi	SH_HB_GPi_M1	SH_LB_M1_GPi	SH_LB_GPi_M1
	0.00798095	-0.00775244	0.0022631	-0.00140365	0.00116174	-0.000894492	0.00130221	-0.000315354
	-0.000426909	0.000436171	-0.0010156	0.00103251	-0.000273521	0.00021527	-0.00141609	0.00148514
	0.00193271	-0.00213434	-0.000812573	0.000815209	-6.43071e-05	0.000561479	0.00104544	-0.000917042
	0.000119068	-0.000221252	-9.52103e-05	0.00010202	9.32043e-05	-0.000183758	-0.000146027	0.000172439
	-0.00141216	-0.000880007	0.00126403	-0.0015695	-0.000891343	0.00017102	0.000784257	-0.00216809
	-0.000304645	-0.000102871	-0.00228025	0.00221747	-0.000554372	0.000663234	0.00256547	-0.00220501
	0.00926721	-0.0156685	-0.00129561	0.00106887	0.00328764	-0.00557086	-0.00201356	0.000759794
	0.000745134	-0.000507566	-0.000386347	0.000521353	0.0016108	-0.00137473	0.000271349	-0.00042826
	0.00131831	-0.00178065	6.81033e-05	3.78781e-05	0.000254696	-0.000317724	-7.30138e-05	-0.000153617
	-0.000294146	0.000216713	6.30661e-05	4.99928e-05	-0.000126443	9.33037e-05	0.000146028	-3.32824e-05
	0.00326373	-0.00436308	0.00100938	-0.00164922	0.00195167	-0.00576621	-0.000432528	0.00101772
	-0.000326522	0.000655944	0.000251891	0.000112185	4.197e-05	0.000184381	0.00138289	-0.00126481
	-0.00122766	-0.000547286	-0.00245001	0.00127023	-0.00189479	0.000649966	-0.00337757	0.00201875
	-0.00115195	0.00143315	-0.0003233	0.000717595	0.000165813	1.53086e-05	-0.000346348	0.000661501
	0.000130125	-0.000135597	0.000549496	-0.000597856	0.000195475	-5.14917e-05	0.00017781	-0.000299469
	-0.000137643	5.8962e-05	2.02486e-05	-7.52191e-06	-0.000466011	0.000527436	0.000157746	-3.83096e-05
	0.00224728	-0.00293344	0.000746386	-0.00140097	0.000708627	-0.00203758	-0.000421804	-0.00022121
	0.00297167	-0.00323196	-0.000119595	0.000259082	-0.000459609	0.000528375	0.000672178	-0.000811998
	0.00138822	-0.00206466	0.000657996	-0.000817035	0.00144798	-0.00236249	-5.74835e-05	0.00113862
	0.0013062	-0.00145931	-0.000172493	0.000201725	0.000535414	-0.00058727	-0.000769765	0.000812718
	0.000214083	-0.000138032	0.000626739	-0.000663865	0.000678278	-0.000532212	5.77842e-05	-0.000113159
	6.77161e-05	0.000237253	-0.0016155	0.00200587	0.000762261	-0.000774506	-0.000257293	0.00033925
	0.00224586	-0.00327409	-0.00289105	0.0025912	-0.000389707	0.000228279	0.000232394	-0.000132978
	0.000697248	-0.00109633	-0.00149317	0.000894722	0.00375252	-0.00537183	-0.00101087	0.000895962
	0.0146158	-0.0144911	-0.00146709	0.00236845	0.00615488	-0.00635717	-0.00135728	0.00195427
	-3.41019e-05	-8.84504e-05	-0.000584763	0.000646802	-0.000222709	6.56161e-05	-0.00132438	0.00127616
	0.00146982	-0.00100799	0.00195248	-0.00174872	0.00191011	-0.00172376	0.000389859	-0.000515765
	-0.0004027	0.000345522	-0.00105459	0.0012879	-0.000122233	0.000186115	-0.000541298	0.000542044
	0.00428748	-0.00465626	-0.000483793	0.000748371	-0.000153191	0.000408797	-0.000107256	-4.34684e-05
	0.000397665	0.000971157	-0.000299547	0.000324251	-0.000530896	0.000721049	0.00152955	-0.00198777
	0.011317	-0.0138434	0.00270932	-0.000935698	0.00614909	-0.00822345	0.0016243	-0.000804863
	-0.000773759	0.000897021	-0.000840674	0.000746839	0.000322878	2.94127e-05	-0.000164132	0.000490158
	-0.000978787	0.000959625	4.43124e-05	0.000297774	-0.000331991	0.000380512	8.47198e-05	-0.000206521
	0.000685468	-0.00028751	-0.00217708	0.000775859	-0.00163691	0.00106217	-0.00248655	-0.000685783
Figure 5F	UCL_STN_SMA_on	UCL_GPi_SMA_on	UCL_STN_M1_on	UCL_GPi_M1_on	UCL_STN_SMA_off	UCL_STN_M1_off
	21.242	30.082	21.658	49.622	29.8	21.155
	25.086	40.061	4.878	28.1	19.832	13.767
	19.725	20.012	11.582	43.013	18.09	19.97
	20.706	22.001	15.045	19.998	18.292	15.424
	7.247	34.801	1.502	24.002	10.276	14.402
	21.052	43.209	26.976	31.106	8.885	16.19
	26.533	36.786	14.283	42.007	12.589	15.533
	28.466	30.022	17.682	41.272	8.85	14.14
	3.651	11.757	9.253	37.302	13.174	15.599
	22.994	9.943	4.964	35.892	13.367	11.03
	15.458	18.473	6.757	14.253	13.384	11.343
	19.339	45.769	27.825	33.048	8.612	10.198
	21.124	44.609	28.502	42.869	2.787	5.643
	31.786	31.314	14.143	21.812	8.204
	29.595			22.751	7.467
	40.092				9.461
	25.724
	8.885
	3.129
Figure 5G	SH_STN_SMA_on	SH_GPi_SMA_on	SH_STN_M1_on	SH_GPi_M1_on
	14.987	36.627	25.021	20.744
	6.777	27.425	10.031	20.538
	18.005	17.715	18.01	14.333
	15.467	24.865	21.304	49.124
	22.018	48.882	14.092	36.028
	5.02	31.702	15.528	28.031
	14.458	44.506	19.334	33.033
	31.602	40.307	9.091	14.6
	14.822	28.809	17.11	16.084
	13.905	45.201	15.681	5.54
	12.303	7.871	5.386	20.575
	18.182	2.958	16.995	11.167
	33.941	13.734	11.764	18.966
		19.177	15.482
		8.488
		36.754

## Sheet: Figure 6
Figure 6c	UCL_HB_STN_ipsi	UCL_HB_GPi_ipsi	UCL_HB_STN_contra	UCL_HB_GPi_contra	UCL_B_STN_ipsi	UCL_B_GPi_ipsi	UCL_B_STN_contra	UCL_B_GPi_contra	SH_HB_STN_ipsi	SH_HB_GPi_ipsi	SH_HB_STN_contra	SH_HB_GPi_contra	SH_B_STN_ipsi	SH_B_GPi_ipsi	SH_B_STN_contra	SH_B_GPi_contra
	0.199693	0.046319	0.00245399	0.00858896	0.0720683	0.0412803	0.000317948	0.00386837	0.483078	0.426172	0.00501379	0.0190524	0.0917209	0.119998	0.000440966	0.00540183
	0.333129	0.346626	0.00184049	0.0168712	0.0818187	0.111441	0.000476922	0.00545811	0.471296	0.854851	0.00802206	0.0167962	0.0913901	0.160952	0.000385845	0.00468526
	0.265337	0.00214724	0.000613497	0.000306748	0.0746648	0.00116581	0.000211965	0	0.312359	0.437453	0.00601655	0.0172976	0.0585382	0.119832	0.000275604	0.00501599
	0.152454	0.0380368	0.00184049	0.00766871	0.0650204	0.0476392	0.000158974	0.00317948	0.398345	0.0626723	0.00426172	0.00576586	0.0907287	0.0266784	0.000385845	0.00225995
	0.561043	0.0245399	0.00460123	0.00306748	0.102962	0.0131948	0.00132478	0.00127179	0.440211	0.407872	0.00576586	0.0157934	0.08676	0.103737	0.000496086	0.00485062
	0.0711656	0.415337	0.000613497	0.0174847	0.0483281	0.144137	5.29914e-05	0.0055111	0.401103	0.471045	0.00401103	0.0157934	0.0883034	0.140062	0.000385845	0.00463014
	0.27454	0.149693	0.00122699	0.00981595	0.0754067	0.0453606	0.000317948	0.00264957	0.263976	0.8729	0.00125345	0.0132865	0.0648771	0.134274	0.000165362	0.00396869
	0.114724	0.0567485	0.000306748	0.00644172	0.0475862	0.0277145	5.29914e-05	0.00222564	0.407872	0.495112	0.0047631	0.0162948	0.0773895	0.128982	0.000385845	0.00468526
	0.396319	0.00122699	0.00276074	0.00122699	0.0801229	0.00651794	0.000741879	0.000688888	0.487842	0.0797192	0.0047631	0.00676861	0.0954691	0.0271194	0.000440966	0.00209459
	0.0745399	0.0368098	0.000920245	0.00552147	0.0476392	0.0597743	5.29914e-05	0.00249059	0.223364	0.444974	0.000752068	0.0102783	0.0637747	0.118344	5.51207e-05	0.00176386
	0.432209	0.0613497	0.00460123	0.00674847	0.0867999	0.0267076	0.00111282	0.00217265	0.258711	0.39258	0.000501379	0.0157934	0.0579319	0.107044	0.000165362	0.0045199
	0.0104294	0.395092	0	0.0138037	0.0143607	0.166393	0	0.00418632	0.205816	0.476059	0.000501379	0.0125345	0.061184	0.142487	0.000110241	0.00374821
	0.188037	0.215951	0.000306748	0.0119632	0.0621589	0.0704255	5.29914e-05	0.00381538	0.169967	0.824517	0.000250689	0.00827275	0.0446478	0.108919	5.51207e-05	0.00363797
	0.407055	0.107975	0.00337423	0.00920245	0.0962853	0.0505538	0.000635896	0.00349743	0.283279	0.464277	0.00175483	0.0120331	0.0709955	0.116911	0.000110241	0.00330724
	0.0349693	0.0180982	0	0	0.0271846	0.0126649	5.29914e-05	0	0.0837303	0.133367	0.000250689	0.00877413	0.0353875	0.0417264	0	0.00154338
	0.522393	0.00644172	0.0122699	0	0.101372	0.0110752	0.0024376	5.29914e-05	0.0757082	0.397343	0.000250689	0.0070193	0.0326315	0.106438	0	0.00110241
	0.46411	0.00214724	0.00429448	0	0.114461	0.00201367	0.00100684	0	0.371522	0.373527	0.00827275	0.0135372	0.101698	0.108808	0.00077169	0.00440966
	0.635583	0.0322086	0.00705521	0	0.0900323	0.00985639	0.00249059	0.000105983	0.188769	0.122838	0.00175483	0	0.172748	0.0517032	0.00077169	0.000937052
	0.58773	0.0398773	0.00828221	0	0.109427	0.0165863	0.00143077	0.000158974	0.390073	0.411381	0.00777137	0.0120331	0.118895	0.055231	0.000551207	0.00165362
	0.683129	0.00276074	0.0110429	0	0.0952255	0.00747178	0.00254359	0	0.631236	0.0345951	0.0127852	0	0.0830118	0.0177489	0.0015985	0.000165362
	0.495706	0.0162577	0.00705521	0	0.098034	0.0133008	0.00259658	0.000105983	0.275257	0.619203	0.00401103	0.0162948	0.141991	0.100926	0.000826811	0.00253555
	0.606135	0.00337423	0.0095092	0	0.105506	0.00196068	0.00153675	0	0.755829	0.184507	0.0160441	0.00175483	0.0805314	0.0503252	0.0015985	0.000606328
	0.477607	0.0782209	0.00398773	0.00214724	0.067776	0.0156854	0.00190769	0.00037094	0.606919	0.0240662	0.0127852	0	0.0825157	0.0159299	0.00170874	0.000110241
	0.418712	0.00245399	0.00460123	0	0.117853	0.00445127	0.00079487	0	0.38907	0.0428679	0.00626723	0	0.149708	0.0346158	0.00104729	0.000220483
	0.682209	0.12454	0.0107362	0.00184049	0.0905622	0.0277675	0.00217265	0.000264957	0.638005	0.266232	0.0132865	0.00651792	0.0847205	0.0375923	0.00115754	0.000881931
	0.589264	0.0150307	0.00705521	0.000306748	0.0776323	0.0108102	0.00196068	5.29914e-05	0.624969	0.051642	0.0095262	0	0.0610186	0.0144967	0.0015985	0.000220483
	0.27546	0.0628834	0.00184049	0	0.0753537	0.0236871	0.00153675	0.000158974	0.540486	0.728002	0.0102783	0.0177989	0.10743	0.0905082	0.00126778	0.00242531
	0.670859		0.0104294		0.0888135		0.00196068		0.866884	0.205064	0.0170469	0.00275758	0.0677985	0.0423327	0.00242531	0.000330724
	0.339264		0.00245399		0.0483811		0.00132478		0.572324	0.0320882	0.00802206	0	0.0538529	0.0152133	0.00148826	0
	0.588037		0.00828221		0.108791		0.00137778		0.506643	0.0754575	0.00852344	0	0.101918	0.0580421	0.000881931	0.000220483
	0.672086		0.00981595		0.0756187		0.00222564		0.64728	0.161193	0.011281	0.00250689	0.0499394	0.0314188	0.00137802	0.000330724
	0.427301		0.00398773		0.0562238		0.00132478		0.4545	0.0739534	0.00626723	0.00200552	0.0373718	0.0151031	0.00115754	0.000165362
									0.640261		0.0107796		0.059365		0.0013229

## Sheet: Figure 7
Figure 7C	HB_Ipsi	HB_Contra	Beta_Ipsi	Beta_Contra
	0.00674847	0.0122699	0.0154205	0.00561708
	0.000920245	0.000306748	0.00688888	0.000105983
	0.00398773	0	0.00238461	0.000211965
	0.0236196	0.000613497	0.00164273	0.000688888
	0.0358896	0.0447853	0.00148376	0.0104923
	0.0423313	0.000306748	0.0161094	0.00164273
	0.00429448	0.000306748	0.0104923	0.000264957
	0.00122699	0	0.00927349	0.000529914
	0.00521472	0.0095092	0.00959144	0.00567008
	0	0.000306748	0.00959144	5.29914e-05
	0.0220859	0	0.00323247	0.000211965
	0.0555215	0.00981595	0.00360341	0.000423931
	0.0650307	0.0552147	0.00158974	0.0131419
	0.0138037	0	0.0145196	0.00206666
	0.00214724	0	0.00943246	0.000264957
	0.000613497	0	0.0108632	0.000635896
	0.0285276	0	0.00402734	0.000158974
	0.0570552	0.0141104	0.00349743	0.000635896
	0.00368098	0	0.012559	0.00217265
	0	0	0.00688888	0.000423931
	0.053681	0	0.00953845	0.000476922
	0.0254601	0	0.00641195	5.29914e-05
	0.0380368	0	0.0128239	0
	0.0282209	0.000613497	0.00291452	0.00206666
	0.00398773	0.000613497	0.00217265	0.0018547
	0.0398773	0.00858896	0.00747178	0.000847862
	0.000920245	0.000920245	0.00143077	0.000105983
	0.0095092	0.00674847	0.0295692	0.00196068
	0.0368098	0	0.00704785	0.000688888
	0.0138037	0	0.00635896	0
	0.0349693	0	0.00959144	0
	0.046319	0.00122699	0.00100684	0.00498119
	0.00552147	0.000613497	0.00455726	0.00190769
	0.0601227	0.0113497	0.00561708	0.00105983
	0.0236196	0.0113497	0.00339145	0.00148376
	0.00736196	0.0101227	0.0288273	0.00206666
	0.0352761	0	0.00598802	0.000741879
	0.0110429	0	0.00725982	0
	0.0383436	0	0.00810768	0
	0.0616564	0.0101227	0.000847862	0.00763076
	0.00552147	0.000920245	0.00545811	0.0018547
	0.0797546	0.0134969	0.00445127	0.00127179
	0.0269939	0.0128834	0.00201367	0.00196068
	0.00552147	0.0128834	0.0319008	0.00217265
